# Supplementary material for: ﻿Three new species of Fomitiporia (Hymenochaetales, Basidiomycota) from tropical dry forests in Ecuador and Peru
Source: MycoKeys. 2025 Jun 10;118:267–87. doi: 10.3897/mycokeys.118.154175 (PMC12214428; doi:10.3897/mycokeys.118.154175)
Supplement: XML Treatment for Fomitiporia robustiformis [file mycokeys.118.154175-treatment1.xml]

<!DOCTYPE tp:taxon-treatment
  PUBLIC "-//TaxonX//DTD Taxonomic Treatment Publishing DTD v0 20100105//EN" "tax-treatment-NSO.dtd">
<tp:taxon-treatment xmlns:tp="http://www.plazi.org/taxpub"><tp:treatment-meta><kwd-group><label>Taxon classification</label><kwd>
                <named-content content-type="kingdom">Fungi</named-content>
              </kwd><kwd>
                <named-content content-type="order">Hymenochaetales</named-content>
              </kwd><kwd>
                <named-content content-type="family">Hymenochaetaceae</named-content>
              </kwd></kwd-group><mixed-citation publication-type="journal"><person-group><name><surname>Chen</surname><given-names>Jian</given-names></name><name><surname>Vlasák</surname><given-names>Josef</given-names></name><name><surname>Luo</surname><given-names>Kai-Yue</given-names></name><name><surname>Yuan</surname><given-names>Yuan</given-names></name></person-group><article-title>﻿Three new species of <italic><tp:taxon-name><tp:taxon-name-part taxon-name-part-type="genus" reg="Fomitiporia">Fomitiporia</tp:taxon-name-part></tp:taxon-name></italic> (<tp:taxon-name><tp:taxon-name-part taxon-name-part-type="order">Hymenochaetales</tp:taxon-name-part></tp:taxon-name>, <tp:taxon-name><tp:taxon-name-part taxon-name-part-type="phylum">Basidiomycota</tp:taxon-name-part></tp:taxon-name>) from tropical dry forests in Ecuador and Peru</article-title><source>MycoKeys</source><day>10</day><month>06</month><year>2025</year><volume>118</volume><fpage>267</fpage><lpage>287</lpage><pub-id pub-id-type="doi">10.3897/mycokeys.118.154175</pub-id></mixed-citation></tp:treatment-meta><tp:nomenclature><label>﻿</label><tp:taxon-name>
              <object-id xmlns:xlink="http://www.w3.org/1999/xlink" content-type="arpha" xlink:type="simple">CA510350-6E11-5023-AEC8-054B770EC90E</object-id>
              <tp:taxon-name-part taxon-name-part-type="genus" reg="Fomitiporia">Fomitiporia</tp:taxon-name-part>
              <tp:taxon-name-part taxon-name-part-type="species" reg="robustiformis">robustiformis</tp:taxon-name-part>
              <object-id xmlns:xlink="http://www.w3.org/1999/xlink" content-type="mycobank" xlink:type="simple">858483</object-id>
            </tp:taxon-name><tp:taxon-authority>Jian Chen, Yuan Yuan, K.Y. Luo, Y.C. Dai &amp; Vlasák</tp:taxon-authority><tp:taxon-status xmlns:xlink="http://www.w3.org/1999/xlink" xlink:type="simple">sp. nov.</tp:taxon-status><xref ref-type="fig" rid="F2">Figs 2</xref><xref ref-type="fig" rid="F3">, 3</xref></tp:nomenclature><tp:treatment-sec sec-type="diagnosis" id="SECID0EYTAK"><title>Diagnosis.</title><p><italic><tp:taxon-name><tp:taxon-name-part taxon-name-part-type="genus" reg="Fomitiporia">Fomitiporia</tp:taxon-name-part><tp:taxon-name-part taxon-name-part-type="species" reg="robustiformis">robustiformis</tp:taxon-name-part></tp:taxon-name></italic> is closely related to <italic><tp:taxon-name><tp:taxon-name-part taxon-name-part-type="genus" reg="Fomitiporia">F.</tp:taxon-name-part><tp:taxon-name-part taxon-name-part-type="species" reg="texana">texana</tp:taxon-name-part></tp:taxon-name></italic> (Murrill) Nuss and <italic><tp:taxon-name><tp:taxon-name-part taxon-name-part-type="genus" reg="Fomitiporia">F.</tp:taxon-name-part><tp:taxon-name-part taxon-name-part-type="species" reg="deserticola">deserticola</tp:taxon-name-part></tp:taxon-name></italic> Vlasák, but <italic><tp:taxon-name><tp:taxon-name-part taxon-name-part-type="genus" reg="Fomitiporia">F.</tp:taxon-name-part><tp:taxon-name-part taxon-name-part-type="species" reg="texana">texana</tp:taxon-name-part></tp:taxon-name></italic> differs from <italic><tp:taxon-name><tp:taxon-name-part taxon-name-part-type="genus" reg="Fomitiporia">F.</tp:taxon-name-part><tp:taxon-name-part taxon-name-part-type="species" reg="robustiformis">robustiformis</tp:taxon-name-part></tp:taxon-name></italic> by the presence of hymenial setae and cystidioles, larger basidiospores (7–9 × 6.5–9 µm vs. 5–6.4 × 4.7–6.1 µm). <italic><tp:taxon-name><tp:taxon-name-part taxon-name-part-type="genus" reg="Fomitiporia">F.</tp:taxon-name-part><tp:taxon-name-part taxon-name-part-type="species" reg="deserticola">deserticola</tp:taxon-name-part></tp:taxon-name></italic> is distinguished from <italic><tp:taxon-name><tp:taxon-name-part taxon-name-part-type="genus" reg="Fomitiporia">F.</tp:taxon-name-part><tp:taxon-name-part taxon-name-part-type="species" reg="robustiformis">robustiformis</tp:taxon-name-part></tp:taxon-name></italic> by the presence of abundant cystidioles and larger basidiospores (6–7.5 × 5.5–7 µm vs. 5–6.4 × 4.7–6.1 µm).</p><fig id="F2" position="float" orientation="portrait"><object-id xmlns:xlink="http://www.w3.org/1999/xlink" content-type="doi" xlink:type="simple">10.3897/mycokeys.118.154175.figure2</object-id><object-id xmlns:xlink="http://www.w3.org/1999/xlink" content-type="zenodo_dep_id" xlink:type="simple">15646407</object-id><object-id xmlns:xlink="http://www.w3.org/1999/xlink" content-type="arpha" xlink:type="simple">8E8C5E3E-CA30-59DB-930D-BB557BF094D2</object-id><label>Figure 2.</label><caption><p>Basidiomata of <italic><tp:taxon-name><tp:taxon-name-part taxon-name-part-type="genus" reg="Fomitiporia">Fomitiporia</tp:taxon-name-part><tp:taxon-name-part taxon-name-part-type="species" reg="robustiformis">robustiformis</tp:taxon-name-part></tp:taxon-name></italic> (holotype, JV 2402/8). Scale bar: 1 cm.</p></caption><graphic xmlns:xlink="http://www.w3.org/1999/xlink" xlink:href="mycokeys-118-267-g002.jpg" position="float" orientation="portrait" xlink:type="simple" id="oo_1349348.jpg"><uri content-type="original_file" xlink:type="simple">https://binary.pensoft.net/fig/1349348</uri></graphic></fig></tp:treatment-sec><tp:treatment-sec sec-type="Holotype" id="SECID0EDXAK"><title>Holotype.</title><p>Ecuador • Arenillas, dry tropical forest, on living <italic><tp:taxon-name><tp:taxon-name-part taxon-name-part-type="genus" reg="Acacia">Acacia</tp:taxon-name-part></tp:taxon-name></italic> sp., 17.II.2024, leg J. Vlasák, JV 2402/8 (<named-content xmlns:xlink="http://www.w3.org/1999/xlink" content-type="dwc:institutional_code" xlink:title="Fungarium of the Institute of Microbiology, Beijing Forestry University" xlink:href="http://grbio.org/institution/beijing-forestry-university" xlink:type="simple">BJFC</named-content> 053711).</p><fig id="F3" position="float" orientation="portrait"><object-id xmlns:xlink="http://www.w3.org/1999/xlink" content-type="doi" xlink:type="simple">10.3897/mycokeys.118.154175.figure3</object-id><object-id xmlns:xlink="http://www.w3.org/1999/xlink" content-type="zenodo_dep_id" xlink:type="simple">15646409</object-id><object-id xmlns:xlink="http://www.w3.org/1999/xlink" content-type="arpha" xlink:type="simple">26365112-8DBE-5829-A401-A9E616612CC9</object-id><label>Figure 3.</label><caption><p>Microscopic structures of <italic><tp:taxon-name><tp:taxon-name-part taxon-name-part-type="genus" reg="Fomitiporia">Fomitiporia</tp:taxon-name-part><tp:taxon-name-part taxon-name-part-type="species" reg="robustiformis">robustiformis</tp:taxon-name-part></tp:taxon-name></italic> (Holotype, JV 2402/8) <bold>a</bold> basidiospores <bold>b</bold> hyphae from context <bold>c</bold> basidia and basidioles <bold>d</bold> cystidioles <bold>e</bold> hyphae from the tube trama.</p></caption><graphic xmlns:xlink="http://www.w3.org/1999/xlink" xlink:href="mycokeys-118-267-g003.jpg" position="float" orientation="portrait" xlink:type="simple" id="oo_1349349.jpg"><uri content-type="original_file" xlink:type="simple">https://binary.pensoft.net/fig/1349349</uri></graphic></fig></tp:treatment-sec><tp:treatment-sec sec-type="etymology" id="SECID0EWYAK"><title>Etymology.</title><p><italic>Robustiformis</italic> (Lat.) refers to a new species characterized by robust basidiomata.</p></tp:treatment-sec><tp:treatment-sec sec-type="description" id="SECID0E5YAK"><title>Description.</title><p>Basidiomata perennial, pileate, inseparable, sessile, without distinctive odor or taste when fresh, woody hard in consistency, light in weight when dry; pilei ungulate, fan-shaped, projecting up to 5 cm, 5 cm wide, and 3 cm thick at base; pileal surface brown, sometimes greenish from algae, glabrous; margin broad and rounded. Pore surface pale mouse-gray when fresh, becoming yellowish brown when dry, not glossy; sterile margin brown, up to 1 mm wide; pores circular to angular, 6–7 per mm; dissepiments thin, entire. Context yellow-brown, woody hard, up to 7 mm thick; tubes pale gray to yellow-brown, paler than pore surface, woody hard, up to 2 cm long, annual layers indistinct.</p><p><bold><italic>Hyphal structure</italic>.</bold> Hyphal system dimitic, generative hyphae simple septate; all hyphae <abbrev xmlns:xlink="http://www.w3.org/1999/xlink" xlink:title="Melzer’s reagent" id="ABBRID0EKZAK" xlink:type="simple">IKI</abbrev>−, <abbrev xmlns:xlink="http://www.w3.org/1999/xlink" xlink:title="Cotton Blue affinity" id="ABBRID0EOZAK" xlink:type="simple">CB</abbrev>−; tissue becoming dark brown in <abbrev xmlns:xlink="http://www.w3.org/1999/xlink" xlink:title="5% aqueous potassium hydroxide solution" id="ABBRID0ESZAK" xlink:type="simple">KOH</abbrev>.</p><p><bold><italic>Context</italic>.</bold> Generative hyphae frequent, pale yellow, slightly thick-walled, rarely branched, frequently septate, 3–3.5 µm in diam; skeletal hyphae dominant, yellowish brown, thick-walled, unbranched, more or less flexuous, interwoven, 3–4.5 µm in diam.</p><p><bold><italic>Tubes</italic>.</bold> Generative hyphae pale yellowish, slightly thick-walled, rarely branched, frequently septate, 3–3.5 µm in diam; skeletal hyphae dominant, yellowish, thick-walled, unbranched, more or less straight, parallel along the tubes, 3–4.5 µm in diam. Hymenial setae absent; cystidioles present, fusoid, hyaline, thin-walled, 14–18 × 2.5–3.5 μm; basidia clavate, with four sterigmata and a simple septum at the base, 10–18 × 6–7.5 µm; basidioles dominant in hymenium, in shape similar to basidia, but slightly smaller.</p><p>Basidiospores globose, hyaline, thick-walled, smooth, some with a guttule, <abbrev xmlns:xlink="http://www.w3.org/1999/xlink" xlink:title="Melzer’s reagent" id="ABBRID0EG1AK" xlink:type="simple">IKI</abbrev>[+], <abbrev xmlns:xlink="http://www.w3.org/1999/xlink" xlink:title="Cotton Blue affinity" id="ABBRID0EK1AK" xlink:type="simple">CB</abbrev>+, (4.4−)5–6.4(−7.1) × (4.4−)4.7–6.1(−6.9) µm, L = 5.66 µm, W = 5.39 µm, Q = 1.05 (n = 30/1).</p><p><bold><italic>Type of rot</italic>.</bold> White rot.</p></tp:treatment-sec><tp:treatment-sec sec-type="Additional specimen (paratype) examined" id="SECID0EV1AK"><title>Additional specimen (paratype) examined.</title><p>Peru • Chongoyape, dry tropical forest, on a dead branch of a living angiosperm tree, 21.I.2025, leg J. Vlasák Jr., JV 2501/5-J.</p></tp:treatment-sec></tp:taxon-treatment>
