# Supplementary material for: ﻿Three new species of Fomitiporia (Hymenochaetales, Basidiomycota) from tropical dry forests in Ecuador and Peru
Source: MycoKeys. 2025 Jun 10;118:267–87. doi: 10.3897/mycokeys.118.154175 (PMC12214428; doi:10.3897/mycokeys.118.154175)
Supplement: XML Treatment for Fomitiporia roseo-bubalina [file mycokeys.118.154175-treatment2.xml]

<!DOCTYPE tp:taxon-treatment
  PUBLIC "-//TaxonX//DTD Taxonomic Treatment Publishing DTD v0 20100105//EN" "tax-treatment-NSO.dtd">
<tp:taxon-treatment xmlns:tp="http://www.plazi.org/taxpub"><tp:treatment-meta><kwd-group><label>Taxon classification</label><kwd>
                <named-content content-type="kingdom">Fungi</named-content>
              </kwd><kwd>
                <named-content content-type="order">Hymenochaetales</named-content>
              </kwd><kwd>
                <named-content content-type="family">Hymenochaetaceae</named-content>
              </kwd></kwd-group><mixed-citation publication-type="journal"><person-group><name><surname>Chen</surname><given-names>Jian</given-names></name><name><surname>Vlasák</surname><given-names>Josef</given-names></name><name><surname>Luo</surname><given-names>Kai-Yue</given-names></name><name><surname>Yuan</surname><given-names>Yuan</given-names></name></person-group><article-title>﻿Three new species of <italic><tp:taxon-name><tp:taxon-name-part taxon-name-part-type="genus" reg="Fomitiporia">Fomitiporia</tp:taxon-name-part></tp:taxon-name></italic> (<tp:taxon-name><tp:taxon-name-part taxon-name-part-type="order">Hymenochaetales</tp:taxon-name-part></tp:taxon-name>, <tp:taxon-name><tp:taxon-name-part taxon-name-part-type="phylum">Basidiomycota</tp:taxon-name-part></tp:taxon-name>) from tropical dry forests in Ecuador and Peru</article-title><source>MycoKeys</source><day>10</day><month>06</month><year>2025</year><volume>118</volume><fpage>267</fpage><lpage>287</lpage><pub-id pub-id-type="doi">10.3897/mycokeys.118.154175</pub-id></mixed-citation></tp:treatment-meta><tp:nomenclature><label>﻿</label><tp:taxon-name>
              <object-id xmlns:xlink="http://www.w3.org/1999/xlink" content-type="arpha" xlink:type="simple">4041AC3B-32B8-545C-A165-91DC7610192A</object-id>
              <tp:taxon-name-part taxon-name-part-type="genus" reg="Fomitiporia">Fomitiporia</tp:taxon-name-part>
              <tp:taxon-name-part taxon-name-part-type="species" reg="roseo-bubalina">roseo-bubalina</tp:taxon-name-part>
              <object-id xmlns:xlink="http://www.w3.org/1999/xlink" content-type="mycobank" xlink:type="simple">858484</object-id>
            </tp:taxon-name><tp:taxon-authority>Jian Chen, Yuan Yuan, K.Y. Luo, Y.C. Dai &amp; Vlasák</tp:taxon-authority><tp:taxon-status xmlns:xlink="http://www.w3.org/1999/xlink" xlink:type="simple">sp. nov.</tp:taxon-status><xref ref-type="fig" rid="F4">Figs 4</xref><xref ref-type="fig" rid="F5">, 5</xref></tp:nomenclature><tp:treatment-sec sec-type="diagnosis" id="SECID0EM3AK"><title>Diagnosis.</title><p><italic><tp:taxon-name><tp:taxon-name-part taxon-name-part-type="genus" reg="Fomitiporia">Fomitiporia</tp:taxon-name-part><tp:taxon-name-part taxon-name-part-type="species" reg="roseo-bubalina">roseo-bubalina</tp:taxon-name-part></tp:taxon-name></italic> is related to <italic><tp:taxon-name><tp:taxon-name-part taxon-name-part-type="genus" reg="Fomitiporia">F.</tp:taxon-name-part><tp:taxon-name-part taxon-name-part-type="species" reg="ovoidospora">ovoidospora</tp:taxon-name-part></tp:taxon-name></italic> Y.C. Dai &amp; F. Wu, but <italic><tp:taxon-name><tp:taxon-name-part taxon-name-part-type="genus" reg="Fomitiporia">F.</tp:taxon-name-part><tp:taxon-name-part taxon-name-part-type="species" reg="ovoidospora">ovoidospora</tp:taxon-name-part></tp:taxon-name></italic> differs from <italic><tp:taxon-name><tp:taxon-name-part taxon-name-part-type="genus" reg="Fomitiporia">F.</tp:taxon-name-part><tp:taxon-name-part taxon-name-part-type="species" reg="roseo-bubalina">roseo-bubalina</tp:taxon-name-part></tp:taxon-name></italic> by perennial basidiocarps, the presence of fusoid cystidioles, smaller pores (9–10 per mm vs. 4–5 per mm), and smaller basidiospores (4.7–5.5 × 3.8–5 µm vs. 5.3–6.7 × 5–6.2 µm).</p><fig id="F4" position="float" orientation="portrait"><object-id xmlns:xlink="http://www.w3.org/1999/xlink" content-type="doi" xlink:type="simple">10.3897/mycokeys.118.154175.figure4</object-id><object-id xmlns:xlink="http://www.w3.org/1999/xlink" content-type="zenodo_dep_id" xlink:type="simple">15646411</object-id><object-id xmlns:xlink="http://www.w3.org/1999/xlink" content-type="arpha" xlink:type="simple">38361C91-E8DD-589C-B58E-13229735F83A</object-id><label>Figure 4.</label><caption><p>Basidiomata of <italic><tp:taxon-name><tp:taxon-name-part taxon-name-part-type="genus" reg="Fomitiporia">Fomitiporia</tp:taxon-name-part><tp:taxon-name-part taxon-name-part-type="species" reg="roseo-bubalina">roseo-bubalina</tp:taxon-name-part></tp:taxon-name></italic> (Holotype, JV 2402/1). Scale bar: 1 cm.</p></caption><graphic xmlns:xlink="http://www.w3.org/1999/xlink" xlink:href="mycokeys-118-267-g004.jpg" position="float" orientation="portrait" xlink:type="simple" id="oo_1349350.jpg"><uri content-type="original_file" xlink:type="simple">https://binary.pensoft.net/fig/1349350</uri></graphic></fig></tp:treatment-sec><tp:treatment-sec sec-type="Holotype" id="SECID0EW5AK"><title>Holotype.</title><p>Ecuador • Arenillas, dry tropical forest, on the base of living <italic><tp:taxon-name><tp:taxon-name-part taxon-name-part-type="genus" reg="Acacia">Acacia</tp:taxon-name-part></tp:taxon-name></italic>, 17.II.2024, leg J. Vlasák, JV 2402/1 (<named-content xmlns:xlink="http://www.w3.org/1999/xlink" content-type="dwc:institutional_code" xlink:title="Fungarium of the Institute of Microbiology, Beijing Forestry University" xlink:href="http://grbio.org/institution/beijing-forestry-university" xlink:type="simple">BJFC</named-content> 053710).</p><fig id="F5" position="float" orientation="portrait"><object-id xmlns:xlink="http://www.w3.org/1999/xlink" content-type="doi" xlink:type="simple">10.3897/mycokeys.118.154175.figure5</object-id><object-id xmlns:xlink="http://www.w3.org/1999/xlink" content-type="zenodo_dep_id" xlink:type="simple">15646413</object-id><object-id xmlns:xlink="http://www.w3.org/1999/xlink" content-type="arpha" xlink:type="simple">B92FECB8-95D7-559C-9DD6-EB87169E862A</object-id><label>Figure 5.</label><caption><p>Microscopic structures of <italic><tp:taxon-name><tp:taxon-name-part taxon-name-part-type="genus" reg="Fomitiporia">Fomitiporia</tp:taxon-name-part><tp:taxon-name-part taxon-name-part-type="species" reg="roseo-bubalina">roseo-bubalina</tp:taxon-name-part></tp:taxon-name></italic> (Holotype, JV 2402/1) <bold>a</bold> basidiospores <bold>b</bold> basidia and basidioles <bold>c</bold> hyphae from the tube trama.</p></caption><graphic xmlns:xlink="http://www.w3.org/1999/xlink" xlink:href="mycokeys-118-267-g005.jpg" position="float" orientation="portrait" xlink:type="simple" id="oo_1349351.jpg"><uri content-type="original_file" xlink:type="simple">https://binary.pensoft.net/fig/1349351</uri></graphic></fig></tp:treatment-sec><tp:treatment-sec sec-type="etymology" id="SECID0EFABK"><title>Etymology.</title><p><italic>Roseo-bubalina</italic> (Lat.) refers to the new species characterized by pink-buff pores when dry.</p></tp:treatment-sec><tp:treatment-sec sec-type="description" id="SECID0ENABK"><title>Description.</title><p>Basidiomata annual to perennial, resupinate to pileate, inseparable, growing around bark fissures at the base of living trees in shelf-like, vertical assemblages of triquetrous pilei, without distinctive odor or taste when fresh, woody hard in consistency; pilei slightly ungulate, projecting up to 2.5 cm, 3 cm wide, and 0.5 cm thick at base; pileal surface grayish, glabrous; margin blunt. Pore surface pink buff when dry, glossy; sterile margin cream, up to 1 mm wide; pores circular to angular, 4–5 per mm; dissepiments thin, entire. Context very thin; tubes yellowish brown, paler than pore surface, woody hard, up to 2 mm long, annual layers indistinct.</p><p><bold><italic>Hyphal structure</italic>.</bold> Hyphal system dimitic, generative hyphae simple septate; all hyphae <abbrev xmlns:xlink="http://www.w3.org/1999/xlink" xlink:title="Melzer’s reagent" id="ABBRID0EZABK" xlink:type="simple">IKI</abbrev>−, <abbrev xmlns:xlink="http://www.w3.org/1999/xlink" xlink:title="Cotton Blue affinity" id="ABBRID0E4ABK" xlink:type="simple">CB</abbrev>−; tissue becoming dark brown in <abbrev xmlns:xlink="http://www.w3.org/1999/xlink" xlink:title="5% aqueous potassium hydroxide solution" id="ABBRID0EBBBK" xlink:type="simple">KOH</abbrev>.</p><p><bold><italic>Tubes</italic>.</bold> Generative hyphae pale yellowish, slightly thick-walled, rarely branched, frequently septate, 2.5–3.5 µm in diam; skeletal hyphae dominant, yellowish, thick-walled, unbranched, more or less straight, parallel along the tubes, 3.5–4.8 µm in diam. Hymenial setae absent; cystidia and cystidioles absent; basidia subglobose to clavate, with four sterigmata and a simple septum at the base, 10–18 × 6–9 µm; basidioles dominant in hymenium, in shape similar to basidia, but slightly smaller.</p><p>Basidiospores globose, hyaline, thick-walled, smooth, <abbrev xmlns:xlink="http://www.w3.org/1999/xlink" xlink:title="Melzer’s reagent" id="ABBRID0EOBBK" xlink:type="simple">IKI</abbrev>[+], <abbrev xmlns:xlink="http://www.w3.org/1999/xlink" xlink:title="Cotton Blue affinity" id="ABBRID0ESBBK" xlink:type="simple">CB</abbrev>+, (5−)5.3–6.7(−7.4) × (4.9−)5–6.2(−6.6) µm, L = 6.01 µm, W = 5.60 µm, Q = 1.07 (n = 30/1).</p><p><bold><italic>Type of rot</italic>.</bold> White rot.</p></tp:treatment-sec><tp:treatment-sec sec-type="Additional specimen (paratype) examined" id="SECID0E4BBK"><title>Additional specimen (paratype) examined.</title><p>Ecuador • Arenillas, dry tropical forest, on the base of living <italic><tp:taxon-name><tp:taxon-name-part taxon-name-part-type="genus" reg="Acacia">Acacia</tp:taxon-name-part></tp:taxon-name></italic>, 17.II.2024, leg J. Vlasák, JV 2402/10A.</p></tp:treatment-sec></tp:taxon-treatment>
