# Supplementary material for: ﻿Three new species of Fomitiporia (Hymenochaetales, Basidiomycota) from tropical dry forests in Ecuador and Peru
Source: MycoKeys. 2025 Jun 10;118:267–87. doi: 10.3897/mycokeys.118.154175 (PMC12214428; doi:10.3897/mycokeys.118.154175)
Supplement: XML Treatment for Fomitiporia triqueter [file mycokeys.118.154175-treatment3.xml]

<!DOCTYPE tp:taxon-treatment
  PUBLIC "-//TaxonX//DTD Taxonomic Treatment Publishing DTD v0 20100105//EN" "tax-treatment-NSO.dtd">
<tp:taxon-treatment xmlns:tp="http://www.plazi.org/taxpub"><tp:treatment-meta><kwd-group><label>Taxon classification</label><kwd>
                <named-content content-type="kingdom">Fungi</named-content>
              </kwd><kwd>
                <named-content content-type="order">Hymenochaetales</named-content>
              </kwd><kwd>
                <named-content content-type="family">Hymenochaetaceae</named-content>
              </kwd></kwd-group><mixed-citation publication-type="journal"><person-group><name><surname>Chen</surname><given-names>Jian</given-names></name><name><surname>Vlasák</surname><given-names>Josef</given-names></name><name><surname>Luo</surname><given-names>Kai-Yue</given-names></name><name><surname>Yuan</surname><given-names>Yuan</given-names></name></person-group><article-title>﻿Three new species of <italic><tp:taxon-name><tp:taxon-name-part taxon-name-part-type="genus" reg="Fomitiporia">Fomitiporia</tp:taxon-name-part></tp:taxon-name></italic> (<tp:taxon-name><tp:taxon-name-part taxon-name-part-type="order">Hymenochaetales</tp:taxon-name-part></tp:taxon-name>, <tp:taxon-name><tp:taxon-name-part taxon-name-part-type="phylum">Basidiomycota</tp:taxon-name-part></tp:taxon-name>) from tropical dry forests in Ecuador and Peru</article-title><source>MycoKeys</source><day>10</day><month>06</month><year>2025</year><volume>118</volume><fpage>267</fpage><lpage>287</lpage><pub-id pub-id-type="doi">10.3897/mycokeys.118.154175</pub-id></mixed-citation></tp:treatment-meta><tp:nomenclature><label>﻿</label><tp:taxon-name>
              <object-id xmlns:xlink="http://www.w3.org/1999/xlink" content-type="arpha" xlink:type="simple">44F2B9A5-73C7-5C2B-8749-9C5B57472833</object-id>
              <tp:taxon-name-part taxon-name-part-type="genus" reg="Fomitiporia">Fomitiporia</tp:taxon-name-part>
              <tp:taxon-name-part taxon-name-part-type="species" reg="triqueter">triqueter</tp:taxon-name-part>
              <object-id xmlns:xlink="http://www.w3.org/1999/xlink" content-type="mycobank" xlink:type="simple">858485</object-id>
            </tp:taxon-name><tp:taxon-authority>Jian Chen, Yuan Yuan, K.Y. Luo, Y.C. Dai &amp; Vlasák</tp:taxon-authority><tp:taxon-status xmlns:xlink="http://www.w3.org/1999/xlink" xlink:type="simple">sp. nov.</tp:taxon-status><xref ref-type="fig" rid="F6">Figs 6</xref><xref ref-type="fig" rid="F7">, 7</xref></tp:nomenclature><tp:treatment-sec sec-type="diagnosis" id="SECID0E3DBK"><title>Diagnosis.</title><p><italic><tp:taxon-name><tp:taxon-name-part taxon-name-part-type="genus" reg="Fomitiporia">Fomitiporia</tp:taxon-name-part><tp:taxon-name-part taxon-name-part-type="species" reg="triqueter">triqueter</tp:taxon-name-part></tp:taxon-name></italic> is closely related to <italic><tp:taxon-name><tp:taxon-name-part taxon-name-part-type="genus" reg="Fomitiporia">F.</tp:taxon-name-part><tp:taxon-name-part taxon-name-part-type="species" reg="baccharidis">baccharidis</tp:taxon-name-part></tp:taxon-name></italic> and <italic><tp:taxon-name><tp:taxon-name-part taxon-name-part-type="genus" reg="Fomitiporia">F.</tp:taxon-name-part><tp:taxon-name-part taxon-name-part-type="species" reg="tabaquilio">tabaquilio</tp:taxon-name-part></tp:taxon-name></italic> (Urcelay, Robledo &amp; Rajchenb.) Decock &amp; Robledo, and they all occur in South America. However, the latter two species differ from <italic><tp:taxon-name><tp:taxon-name-part taxon-name-part-type="genus" reg="Fomitiporia">F.</tp:taxon-name-part><tp:taxon-name-part taxon-name-part-type="species" reg="triqueter">triqueter</tp:taxon-name-part></tp:taxon-name></italic> in having larger basidiospores (5.5–6.5 × 4.8–5.8 μm in <italic><tp:taxon-name><tp:taxon-name-part taxon-name-part-type="genus" reg="Fomitiporia">F.</tp:taxon-name-part><tp:taxon-name-part taxon-name-part-type="species" reg="baccharidis">baccharidis</tp:taxon-name-part></tp:taxon-name></italic>, 6–7.5 × 8–6.5 μm in <italic><tp:taxon-name><tp:taxon-name-part taxon-name-part-type="genus" reg="Fomitiporia">F.</tp:taxon-name-part><tp:taxon-name-part taxon-name-part-type="species" reg="tabaquilio">tabaquilio</tp:taxon-name-part></tp:taxon-name></italic>, vs. 3.4–5.5 × 3.2–5.4 μm in <italic><tp:taxon-name><tp:taxon-name-part taxon-name-part-type="genus" reg="Fomitiporia">F.</tp:taxon-name-part><tp:taxon-name-part taxon-name-part-type="species" reg="triqueter">triqueter</tp:taxon-name-part></tp:taxon-name></italic>).</p><fig id="F6" position="float" orientation="portrait"><object-id xmlns:xlink="http://www.w3.org/1999/xlink" content-type="doi" xlink:type="simple">10.3897/mycokeys.118.154175.figure6</object-id><object-id xmlns:xlink="http://www.w3.org/1999/xlink" content-type="zenodo_dep_id" xlink:type="simple">15646415</object-id><object-id xmlns:xlink="http://www.w3.org/1999/xlink" content-type="arpha" xlink:type="simple">6E0AAC07-3643-5253-AB43-1050F32F6E48</object-id><label>Figure 6.</label><caption><p>Basidiomata of <italic><tp:taxon-name><tp:taxon-name-part taxon-name-part-type="genus" reg="Fomitiporia">Fomitiporia</tp:taxon-name-part><tp:taxon-name-part taxon-name-part-type="species" reg="triqueter">triqueter</tp:taxon-name-part></tp:taxon-name></italic> (holotype, JV 2402/68). Scale bar: 1 cm.</p></caption><graphic xmlns:xlink="http://www.w3.org/1999/xlink" xlink:href="mycokeys-118-267-g006.jpg" position="float" orientation="portrait" xlink:type="simple" id="oo_1349352.jpg"><uri content-type="original_file" xlink:type="simple">https://binary.pensoft.net/fig/1349352</uri></graphic></fig></tp:treatment-sec><tp:treatment-sec sec-type="Holotype" id="SECID0EHHBK"><title>Holotype.</title><p>Ecuador • Macará, dry tropical forest, on the thick bark of a living angiosperm tree, 23.II.2024, leg J. Vlasák Jr., JV 2402/68 (<named-content xmlns:xlink="http://www.w3.org/1999/xlink" content-type="dwc:institutional_code" xlink:title="Fungarium of the Institute of Microbiology, Beijing Forestry University" xlink:href="http://grbio.org/institution/beijing-forestry-university" xlink:type="simple">BJFC</named-content> 053713).</p><fig id="F7" position="float" orientation="portrait"><object-id xmlns:xlink="http://www.w3.org/1999/xlink" content-type="doi" xlink:type="simple">10.3897/mycokeys.118.154175.figure7</object-id><object-id xmlns:xlink="http://www.w3.org/1999/xlink" content-type="zenodo_dep_id" xlink:type="simple">15646417</object-id><object-id xmlns:xlink="http://www.w3.org/1999/xlink" content-type="arpha" xlink:type="simple">DEF849A1-D412-5E09-BCA7-88A9A869F2DF</object-id><label>Figure 7.</label><caption><p>Microscopic structures of <italic><tp:taxon-name><tp:taxon-name-part taxon-name-part-type="genus" reg="Fomitiporia">Fomitiporia</tp:taxon-name-part><tp:taxon-name-part taxon-name-part-type="species" reg="triqueter">triqueter</tp:taxon-name-part></tp:taxon-name></italic> (holotype, JV 2402/68) <bold>a</bold> basidiospores <bold>b</bold> basidia and basidioles <bold>c</bold> hyphae from context <bold>d</bold> hyphae from the tube trama.</p></caption><graphic xmlns:xlink="http://www.w3.org/1999/xlink" xlink:href="mycokeys-118-267-g007.jpg" position="float" orientation="portrait" xlink:type="simple" id="oo_1349353.jpg"><uri content-type="original_file" xlink:type="simple">https://binary.pensoft.net/fig/1349353</uri></graphic></fig></tp:treatment-sec><tp:treatment-sec sec-type="etymology" id="SECID0ERIBK"><title>Etymology.</title><p><italic>Triqueter</italic> (Lat.) refers to the new species characterized by triqueter basidiomata in section.</p></tp:treatment-sec><tp:treatment-sec sec-type="description" id="SECID0EZIBK"><title>Description.</title><p>Basidiomata biennial to perennial, but evidently short-living, pileate, without distinctive odor or taste when fresh, woody hard in consistency; pilei ungulate, triquetrous in section, projecting up to 4 cm, 2.5 cm wide, and 2 cm thick at base; pileal surface grayish dark, concentrically sulcate, glabrous, soon cracked and blackish with age; margin sharp; pore surface yellowish brown when fresh, becoming brown when dry; sterile margin yellowish brown, up to 100 µm wide; pores circular, 9–10 per mm; dissepiments slightly thick, entire. Context yellowish brown, woody hard, up to 2 mm thick; tubes yellowish brown, paler than pore surface, woody hard, up to 2 cm long, annual layers indistinct.</p><p><bold><italic>Hyphal structure</italic>.</bold> Hyphal system dimitic, generative hyphae simple septate; all hyphae <abbrev xmlns:xlink="http://www.w3.org/1999/xlink" xlink:title="Melzer’s reagent" id="ABBRID0EFJBK" xlink:type="simple">IKI</abbrev>−, <abbrev xmlns:xlink="http://www.w3.org/1999/xlink" xlink:title="Cotton Blue affinity" id="ABBRID0EJJBK" xlink:type="simple">CB</abbrev>−; tissue becoming dark brown in <abbrev xmlns:xlink="http://www.w3.org/1999/xlink" xlink:title="5% aqueous potassium hydroxide solution" id="ABBRID0ENJBK" xlink:type="simple">KOH</abbrev>.</p><p><bold><italic>Context</italic>.</bold> Generative hyphae frequent, pale yellow, slightly thick-walled, occasionally branched, frequently septate, 2.5–3 µm in diam; skeletal hyphae dominant, yellowish brown, thick-walled, unbranched, more or less flexuous, interwoven, 3–4 µm in diam.</p><p><bold><italic>Tubes</italic>.</bold> Generative hyphae golden, slightly thick-walled, occasionally branched, frequently septate, 2.5–3.5 µm in diam; skeletal hyphae dominant, yellowish, thick-walled with a medium lumen, unbranched, more or less straight, parallel along the tubes, 3–4.5 µm in diam. Hymenial setae absent; cystidia and cystidioles absent; basidia subglobose to capitate, with four sterigmata and a simple septum at the base, 13–18 × 7–11 µm; basidioles dominant in hymenium, in shape similar to basidia, but slightly smaller; large rhomboid crystals present in the hymenium.</p><p>Basidiospores globose, hyaline, thick-walled, smooth, <abbrev xmlns:xlink="http://www.w3.org/1999/xlink" xlink:title="Melzer’s reagent" id="ABBRID0EBKBK" xlink:type="simple">IKI</abbrev>[+], slightly <abbrev xmlns:xlink="http://www.w3.org/1999/xlink" xlink:title="Cotton Blue affinity" id="ABBRID0EFKBK" xlink:type="simple">CB</abbrev>+, (3.1−)3.4–5.5(−5.7) × (2.9−)3.2–5.4(−5.8) µm, L = 4.57 µm, W = 4.39 µm, Q = 1.04–1.05 (n = 60/2).</p><p><bold><italic>Type of rot</italic>.</bold> White rot in the bark; no signs of wood rot under the infested bark.</p></tp:treatment-sec><tp:treatment-sec sec-type="Additional specimen (paratype) examined" id="SECID0EQKBK"><title>Additional specimen (paratype) examined.</title><p>Ecuador • Macará, dry tropical forest, on the thick bark of a living angiosperm tree, 21.II.2024, leg J. Vlasák Jr., JV 2402/36 (<named-content xmlns:xlink="http://www.w3.org/1999/xlink" content-type="dwc:institutional_code" xlink:title="Fungarium of the Institute of Microbiology, Beijing Forestry University" xlink:href="http://grbio.org/institution/beijing-forestry-university" xlink:type="simple">BJFC</named-content> 053712).</p></tp:treatment-sec></tp:taxon-treatment>
